# Supplementary material for: Low Bone Mineral Density and Risk for Osteoporotic Fractures in Patients with Chronic Pancreatitis
Source: Nutrients. 2021 Jul 13;13(7):2386. doi: 10.3390/nu13072386 (PMC8308495; doi:10.3390/nu13072386)
Supplement: Supplementary file 1 [file nutrients-13-02386-s001.zip]

Archive with 1 entries (1 files):
- nutrients-1291401-supplementary.pdf
